# Supplementary material for: Spatial Landscape Structure Influences Cross-Species Transmission in a Rabies-like Virus Model
Source: Microorganisms. 2025 Feb 14;13(2):416. doi: 10.3390/microorganisms13020416 (PMC11858330; doi:10.3390/microorganisms13020416)
Supplement: Supplementary file 1 [file microorganisms-13-00416-s001.zip]

Archive with 2 entries (2 files):
- microorganisms-3460243-supplementary-1.xlsx
- Supplementary figures S1-S17.pdf
