# Supplementary material for: Spatial Landscape Structure Influences Cross-Species Transmission in a Rabies-like Virus Model
Source: Microorganisms. 2025 Feb 14;13(2):416. doi: 10.3390/microorganisms13020416 (PMC11858330; doi:10.3390/microorganisms13020416)
Supplement: Supplementary file 1 [file microorganisms-13-00416-s001.zip › microorganisms-3460243-supplementary-1.xlsx]

## Sheet: S1. SamPy parameters
	AGENT-BASED MODEL PARAMETERS FOR BOTH RESERVOIR AND SPILLOVER SPECIES
	Population growth parameters			Rabies dynamics parameters
	Number of initial breeding pairs	5 (5 males, 5 females)		Chance of death	0.95
	Age of breeding agents	52 weeks		from rabies-like infection
	Age of independence1	20 weeks		Transmission probability5	0.035
	Age adulthood is reached	75 weeks		Level of initial infection	0.05
	Gestation period	9 weeks		Incubation period6	1: 1; 2: 5; 3: 5; 4: 10; 5: 15;
	Week of the year for births	18th week			6: 20; 7: 15; 8: 10; 9: 5; 10: 5;
	Annual mortality rates	Probability by age			11: 5; 12: 2; 13: 1; 14: 1
		0; 1; 2; 3; 4; 5; 6; 7		Infection period	100% chance of infectious
		For both sexes			period lasting 1 week
		0.6; 0.4; 0.3; 0.3;
		0.3; 0.6; 0.6; 0.6
	Mean litter size	4
	Litter size variance	1
	Probability densities for number of offspring produced in a litter	Number of offspring
		0; 1; 2; 3; 4; 5; 6; 7; 8; 9
		Probabilities
		0.0001; 0.0044; 0.0539
		0.2416; 0.4000; 0.2416;
		0.0539; 0.0044; 0.0001
	Litter sex proportion	0.5
	Period of dispersion2	Juvenile males 38-43
		Juvenile females 38-43
		Adult males 8-43
		Adult females 8-15 & 38-43
	Distance of dispersion3	Juvenile males
		0: 75.1; 1: 12.9; 2: 6.5;
		3: 1.8; 4: 0.9; 5: 0.9;
		6: 0.92; 7: 0; 8: 1, ≥9: 0
		Juvenile females
		0: 90.8; 1: 4.07; 2: 1.4;
		3: 0.3; 4: 0.7; 5: 0.3;
		6: 1.02; 7: 0; 8: 1, ≥9: 0
		Adult males
		0: 88.9; 1: 4.25; 2: 1.4;
		3: 0.9; 4: 0.7; 5: 0.9;
		6: 0; 7:1; 8:1; ≥9: 0
		Adult females
		0: 92.3; 1: 3.06; 2: 1; 3: 0.9;
		4: 0.4; 5: 0.7; 6: 0.73, ≥7: 0
	Probability of interaction4	22.2%, divided equally
		between adjacent cells
	1 Age when agent becomes a juvenile.
	2 Week(s) of the year, where juveniles are defined as 20 weeks or older but under 75 weeks of age.
	3 Probability of displacement by a particular distance (number of grid cells: probability).
	4 Probability of leaving current grid cell to interact with agents in any of the six neighboring grid cells.
	5 Probability that pathogen transmission will occur given contact (standard transmission rate).
	6 Probability of incubation period lasting × number of weeks (number of weeks of infection).
	Adapted from: Acheson, E.S.; Viard, F.; Buchanan, T.; Nituch, L.; Leighton, P.A. Comparing control intervention scenarios for raccoon rabies in Southern Ontario between 2015 and 2025. Viruses 2023, 15, 528.
	Based on: Rees, E.E.; Pond, B.A.; Tinline, R.R.; Belanger, D. Modelling the effect of landscape heterogeneity on the efficacy of vaccination for wildlife infectious disease control. J. Appl. Ecol. 2013, 50, 881–891

## Sheet: S2. Simulations
	BASELINE MODEL*																									SPECIES-SPECIFIC HETEROGENEOUS MODEL*
	Intraspecies rates		Interspecies rates		Homogeneous landscape*										Heterogeneous landscape*											Intraspecies rates		Interspecies rates		Reservoir	Spillover species autocorrelation
	RR	SS	RS	SR	Carrying capacity (K)										Spatial autocorrelation (H0)											RR	SS	RS	SR	H1	H2
	0.035	0.001	0.001	0.001	0.1	0.189	0.278	0.367	0.456	0.544	0.633	0.722	0.811	0.9	0.1	0.189	0.278	0.367	0.456	0.544	0.633	0.722	0.811	0.9		0.035	0.001	0.018	0.001	0.1	0.1	0.189	0.278	0.367	0.456	0.544	0.633	0.722	0.811	0.9
				0.018	0.1	0.189	0.278	0.367	0.456	0.544	0.633	0.722	0.811	0.9	0.1	0.189	0.278	0.367	0.456	0.544	0.633	0.722	0.811	0.9						0.189	0.1	0.189	0.278	0.367	0.456	0.544	0.633	0.722	0.811	0.9
				0.035	0.1	0.189	0.278	0.367	0.456	0.544	0.633	0.722	0.811	0.9	0.1	0.189	0.278	0.367	0.456	0.544	0.633	0.722	0.811	0.9						0.278	0.1	0.189	0.278	0.367	0.456	0.544	0.633	0.722	0.811	0.9
				0.052	0.1	0.189	0.278	0.367	0.456	0.544	0.633	0.722	0.811	0.9	0.1	0.189	0.278	0.367	0.456	0.544	0.633	0.722	0.811	0.9						0.367	0.1	0.189	0.278	0.367	0.456	0.544	0.633	0.722	0.811	0.9
			0.018	0.001	0.1	0.189	0.278	0.367	0.456	0.544	0.633	0.722	0.811	0.9	0.1	0.189	0.278	0.367	0.456	0.544	0.633	0.722	0.811	0.9						0.456	0.1	0.189	0.278	0.367	0.456	0.544	0.633	0.722	0.811	0.9
				0.018	0.1	0.189	0.278	0.367	0.456	0.544	0.633	0.722	0.811	0.9	0.1	0.189	0.278	0.367	0.456	0.544	0.633	0.722	0.811	0.9						0.544	0.1	0.189	0.278	0.367	0.456	0.544	0.633	0.722	0.811	0.9
				0.035	0.1	0.189	0.278	0.367	0.456	0.544	0.633	0.722	0.811	0.9	0.1	0.189	0.278	0.367	0.456	0.544	0.633	0.722	0.811	0.9						0.633	0.1	0.189	0.278	0.367	0.456	0.544	0.633	0.722	0.811	0.9
				0.052	0.1	0.189	0.278	0.367	0.456	0.544	0.633	0.722	0.811	0.9	0.1	0.189	0.278	0.367	0.456	0.544	0.633	0.722	0.811	0.9						0.722	0.1	0.189	0.278	0.367	0.456	0.544	0.633	0.722	0.811	0.9
			0.035	0.001	0.1	0.189	0.278	0.367	0.456	0.544	0.633	0.722	0.811	0.9	0.1	0.189	0.278	0.367	0.456	0.544	0.633	0.722	0.811	0.9						0.811	0.1	0.189	0.278	0.367	0.456	0.544	0.633	0.722	0.811	0.9
				0.018	0.1	0.189	0.278	0.367	0.456	0.544	0.633	0.722	0.811	0.9	0.1	0.189	0.278	0.367	0.456	0.544	0.633	0.722	0.811	0.9						0.9	0.1	0.189	0.278	0.367	0.456	0.544	0.633	0.722	0.811	0.9
				0.035	0.1	0.189	0.278	0.367	0.456	0.544	0.633	0.722	0.811	0.9	0.1	0.189	0.278	0.367	0.456	0.544	0.633	0.722	0.811	0.9			0.018			0.1	0.1	0.189	0.278	0.367	0.456	0.544	0.633	0.722	0.811	0.9
				0.052	0.1	0.189	0.278	0.367	0.456	0.544	0.633	0.722	0.811	0.9	0.1	0.189	0.278	0.367	0.456	0.544	0.633	0.722	0.811	0.9						0.189	0.1	0.189	0.278	0.367	0.456	0.544	0.633	0.722	0.811	0.9
			0.052	0.001	0.1	0.189	0.278	0.367	0.456	0.544	0.633	0.722	0.811	0.9	0.1	0.189	0.278	0.367	0.456	0.544	0.633	0.722	0.811	0.9						0.278	0.1	0.189	0.278	0.367	0.456	0.544	0.633	0.722	0.811	0.9
				0.018	0.1	0.189	0.278	0.367	0.456	0.544	0.633	0.722	0.811	0.9	0.1	0.189	0.278	0.367	0.456	0.544	0.633	0.722	0.811	0.9						0.367	0.1	0.189	0.278	0.367	0.456	0.544	0.633	0.722	0.811	0.9
				0.035	0.1	0.189	0.278	0.367	0.456	0.544	0.633	0.722	0.811	0.9	0.1	0.189	0.278	0.367	0.456	0.544	0.633	0.722	0.811	0.9						0.456	0.1	0.189	0.278	0.367	0.456	0.544	0.633	0.722	0.811	0.9
				0.052	0.1	0.189	0.278	0.367	0.456	0.544	0.633	0.722	0.811	0.9	0.1	0.189	0.278	0.367	0.456	0.544	0.633	0.722	0.811	0.9						0.544	0.1	0.189	0.278	0.367	0.456	0.544	0.633	0.722	0.811	0.9
		0.018	0.001	0.001	0.1	0.189	0.278	0.367	0.456	0.544	0.633	0.722	0.811	0.9	0.1	0.189	0.278	0.367	0.456	0.544	0.633	0.722	0.811	0.9						0.633	0.1	0.189	0.278	0.367	0.456	0.544	0.633	0.722	0.811	0.9
				0.018	0.1	0.189	0.278	0.367	0.456	0.544	0.633	0.722	0.811	0.9	0.1	0.189	0.278	0.367	0.456	0.544	0.633	0.722	0.811	0.9						0.722	0.1	0.189	0.278	0.367	0.456	0.544	0.633	0.722	0.811	0.9
				0.035	0.1	0.189	0.278	0.367	0.456	0.544	0.633	0.722	0.811	0.9	0.1	0.189	0.278	0.367	0.456	0.544	0.633	0.722	0.811	0.9						0.811	0.1	0.189	0.278	0.367	0.456	0.544	0.633	0.722	0.811	0.9
				0.052	0.1	0.189	0.278	0.367	0.456	0.544	0.633	0.722	0.811	0.9	0.1	0.189	0.278	0.367	0.456	0.544	0.633	0.722	0.811	0.9						0.9	0.1	0.189	0.278	0.367	0.456	0.544	0.633	0.722	0.811	0.9
			0.018	0.001	0.1	0.189	0.278	0.367	0.456	0.544	0.633	0.722	0.811	0.9	0.1	0.189	0.278	0.367	0.456	0.544	0.633	0.722	0.811	0.9			0.035			0.1	0.1	0.189	0.278	0.367	0.456	0.544	0.633	0.722	0.811	0.9
				0.018	0.1	0.189	0.278	0.367	0.456	0.544	0.633	0.722	0.811	0.9	0.1	0.189	0.278	0.367	0.456	0.544	0.633	0.722	0.811	0.9						0.189	0.1	0.189	0.278	0.367	0.456	0.544	0.633	0.722	0.811	0.9
				0.035	0.1	0.189	0.278	0.367	0.456	0.544	0.633	0.722	0.811	0.9	0.1	0.189	0.278	0.367	0.456	0.544	0.633	0.722	0.811	0.9						0.278	0.1	0.189	0.278	0.367	0.456	0.544	0.633	0.722	0.811	0.9
				0.052	0.1	0.189	0.278	0.367	0.456	0.544	0.633	0.722	0.811	0.9	0.1	0.189	0.278	0.367	0.456	0.544	0.633	0.722	0.811	0.9						0.367	0.1	0.189	0.278	0.367	0.456	0.544	0.633	0.722	0.811	0.9
			0.035	0.001	0.1	0.189	0.278	0.367	0.456	0.544	0.633	0.722	0.811	0.9	0.1	0.189	0.278	0.367	0.456	0.544	0.633	0.722	0.811	0.9						0.456	0.1	0.189	0.278	0.367	0.456	0.544	0.633	0.722	0.811	0.9
				0.018	0.1	0.189	0.278	0.367	0.456	0.544	0.633	0.722	0.811	0.9	0.1	0.189	0.278	0.367	0.456	0.544	0.633	0.722	0.811	0.9						0.544	0.1	0.189	0.278	0.367	0.456	0.544	0.633	0.722	0.811	0.9
				0.035	0.1	0.189	0.278	0.367	0.456	0.544	0.633	0.722	0.811	0.9	0.1	0.189	0.278	0.367	0.456	0.544	0.633	0.722	0.811	0.9						0.633	0.1	0.189	0.278	0.367	0.456	0.544	0.633	0.722	0.811	0.9
				0.052	0.1	0.189	0.278	0.367	0.456	0.544	0.633	0.722	0.811	0.9	0.1	0.189	0.278	0.367	0.456	0.544	0.633	0.722	0.811	0.9						0.722	0.1	0.189	0.278	0.367	0.456	0.544	0.633	0.722	0.811	0.9
			0.052	0.001	0.1	0.189	0.278	0.367	0.456	0.544	0.633	0.722	0.811	0.9	0.1	0.189	0.278	0.367	0.456	0.544	0.633	0.722	0.811	0.9						0.811	0.1	0.189	0.278	0.367	0.456	0.544	0.633	0.722	0.811	0.9
				0.018	0.1	0.189	0.278	0.367	0.456	0.544	0.633	0.722	0.811	0.9	0.1	0.189	0.278	0.367	0.456	0.544	0.633	0.722	0.811	0.9						0.9	0.1	0.189	0.278	0.367	0.456	0.544	0.633	0.722	0.811	0.9
				0.035	0.1	0.189	0.278	0.367	0.456	0.544	0.633	0.722	0.811	0.9	0.1	0.189	0.278	0.367	0.456	0.544	0.633	0.722	0.811	0.9			0.052			0.1	0.1	0.189	0.278	0.367	0.456	0.544	0.633	0.722	0.811	0.9
				0.052	0.1	0.189	0.278	0.367	0.456	0.544	0.633	0.722	0.811	0.9	0.1	0.189	0.278	0.367	0.456	0.544	0.633	0.722	0.811	0.9						0.189	0.1	0.189	0.278	0.367	0.456	0.544	0.633	0.722	0.811	0.9
		0.035	0.001	0.001	0.1	0.189	0.278	0.367	0.456	0.544	0.633	0.722	0.811	0.9	0.1	0.189	0.278	0.367	0.456	0.544	0.633	0.722	0.811	0.9						0.278	0.1	0.189	0.278	0.367	0.456	0.544	0.633	0.722	0.811	0.9
				0.018	0.1	0.189	0.278	0.367	0.456	0.544	0.633	0.722	0.811	0.9	0.1	0.189	0.278	0.367	0.456	0.544	0.633	0.722	0.811	0.9						0.367	0.1	0.189	0.278	0.367	0.456	0.544	0.633	0.722	0.811	0.9
				0.035	0.1	0.189	0.278	0.367	0.456	0.544	0.633	0.722	0.811	0.9	0.1	0.189	0.278	0.367	0.456	0.544	0.633	0.722	0.811	0.9						0.456	0.1	0.189	0.278	0.367	0.456	0.544	0.633	0.722	0.811	0.9
				0.052	0.1	0.189	0.278	0.367	0.456	0.544	0.633	0.722	0.811	0.9	0.1	0.189	0.278	0.367	0.456	0.544	0.633	0.722	0.811	0.9						0.544	0.1	0.189	0.278	0.367	0.456	0.544	0.633	0.722	0.811	0.9
			0.018	0.001	0.1	0.189	0.278	0.367	0.456	0.544	0.633	0.722	0.811	0.9	0.1	0.189	0.278	0.367	0.456	0.544	0.633	0.722	0.811	0.9						0.633	0.1	0.189	0.278	0.367	0.456	0.544	0.633	0.722	0.811	0.9
				0.018	0.1	0.189	0.278	0.367	0.456	0.544	0.633	0.722	0.811	0.9	0.1	0.189	0.278	0.367	0.456	0.544	0.633	0.722	0.811	0.9						0.722	0.1	0.189	0.278	0.367	0.456	0.544	0.633	0.722	0.811	0.9
				0.035	0.1	0.189	0.278	0.367	0.456	0.544	0.633	0.722	0.811	0.9	0.1	0.189	0.278	0.367	0.456	0.544	0.633	0.722	0.811	0.9						0.811	0.1	0.189	0.278	0.367	0.456	0.544	0.633	0.722	0.811	0.9
				0.052	0.1	0.189	0.278	0.367	0.456	0.544	0.633	0.722	0.811	0.9	0.1	0.189	0.278	0.367	0.456	0.544	0.633	0.722	0.811	0.9						0.9	0.1	0.189	0.278	0.367	0.456	0.544	0.633	0.722	0.811	0.9
			0.035	0.001	0.1	0.189	0.278	0.367	0.456	0.544	0.633	0.722	0.811	0.9	0.1	0.189	0.278	0.367	0.456	0.544	0.633	0.722	0.811	0.9
				0.018	0.1	0.189	0.278	0.367	0.456	0.544	0.633	0.722	0.811	0.9	0.1	0.189	0.278	0.367	0.456	0.544	0.633	0.722	0.811	0.9		* 400 combinations
				0.035	0.1	0.189	0.278	0.367	0.456	0.544	0.633	0.722	0.811	0.9	0.1	0.189	0.278	0.367	0.456	0.544	0.633	0.722	0.811	0.9
				0.052	0.1	0.189	0.278	0.367	0.456	0.544	0.633	0.722	0.811	0.9	0.1	0.189	0.278	0.367	0.456	0.544	0.633	0.722	0.811	0.9
			0.052	0.001	0.1	0.189	0.278	0.367	0.456	0.544	0.633	0.722	0.811	0.9	0.1	0.189	0.278	0.367	0.456	0.544	0.633	0.722	0.811	0.9
				0.018	0.1	0.189	0.278	0.367	0.456	0.544	0.633	0.722	0.811	0.9	0.1	0.189	0.278	0.367	0.456	0.544	0.633	0.722	0.811	0.9
				0.035	0.1	0.189	0.278	0.367	0.456	0.544	0.633	0.722	0.811	0.9	0.1	0.189	0.278	0.367	0.456	0.544	0.633	0.722	0.811	0.9
				0.052	0.1	0.189	0.278	0.367	0.456	0.544	0.633	0.722	0.811	0.9	0.1	0.189	0.278	0.367	0.456	0.544	0.633	0.722	0.811	0.9
		0.052	0.001	0.001	0.1	0.189	0.278	0.367	0.456	0.544	0.633	0.722	0.811	0.9	0.1	0.189	0.278	0.367	0.456	0.544	0.633	0.722	0.811	0.9
				0.018	0.1	0.189	0.278	0.367	0.456	0.544	0.633	0.722	0.811	0.9	0.1	0.189	0.278	0.367	0.456	0.544	0.633	0.722	0.811	0.9
				0.035	0.1	0.189	0.278	0.367	0.456	0.544	0.633	0.722	0.811	0.9	0.1	0.189	0.278	0.367	0.456	0.544	0.633	0.722	0.811	0.9
				0.052	0.1	0.189	0.278	0.367	0.456	0.544	0.633	0.722	0.811	0.9	0.1	0.189	0.278	0.367	0.456	0.544	0.633	0.722	0.811	0.9
			0.018	0.001	0.1	0.189	0.278	0.367	0.456	0.544	0.633	0.722	0.811	0.9	0.1	0.189	0.278	0.367	0.456	0.544	0.633	0.722	0.811	0.9
				0.018	0.1	0.189	0.278	0.367	0.456	0.544	0.633	0.722	0.811	0.9	0.1	0.189	0.278	0.367	0.456	0.544	0.633	0.722	0.811	0.9
				0.035	0.1	0.189	0.278	0.367	0.456	0.544	0.633	0.722	0.811	0.9	0.1	0.189	0.278	0.367	0.456	0.544	0.633	0.722	0.811	0.9
				0.052	0.1	0.189	0.278	0.367	0.456	0.544	0.633	0.722	0.811	0.9	0.1	0.189	0.278	0.367	0.456	0.544	0.633	0.722	0.811	0.9
			0.035	0.001	0.1	0.189	0.278	0.367	0.456	0.544	0.633	0.722	0.811	0.9	0.1	0.189	0.278	0.367	0.456	0.544	0.633	0.722	0.811	0.9
				0.018	0.1	0.189	0.278	0.367	0.456	0.544	0.633	0.722	0.811	0.9	0.1	0.189	0.278	0.367	0.456	0.544	0.633	0.722	0.811	0.9
				0.035	0.1	0.189	0.278	0.367	0.456	0.544	0.633	0.722	0.811	0.9	0.1	0.189	0.278	0.367	0.456	0.544	0.633	0.722	0.811	0.9
				0.052	0.1	0.189	0.278	0.367	0.456	0.544	0.633	0.722	0.811	0.9	0.1	0.189	0.278	0.367	0.456	0.544	0.633	0.722	0.811	0.9
			0.052	0.001	0.1	0.189	0.278	0.367	0.456	0.544	0.633	0.722	0.811	0.9	0.1	0.189	0.278	0.367	0.456	0.544	0.633	0.722	0.811	0.9
				0.018	0.1	0.189	0.278	0.367	0.456	0.544	0.633	0.722	0.811	0.9	0.1	0.189	0.278	0.367	0.456	0.544	0.633	0.722	0.811	0.9
				0.035	0.1	0.189	0.278	0.367	0.456	0.544	0.633	0.722	0.811	0.9	0.1	0.189	0.278	0.367	0.456	0.544	0.633	0.722	0.811	0.9
				0.052	0.1	0.189	0.278	0.367	0.456	0.544	0.633	0.722	0.811	0.9	0.1	0.189	0.278	0.367	0.456	0.544	0.633	0.722	0.811	0.9
	* 640 combinations

## Sheet: S3. Results
	BASELINE HOMOGENEOUS MODEL					BASELINE HETEROGENEOUS MODEL					SPECIES-SPECIFIC HETEROGENEOUS MODEL
	Median infection count
	Reservoir species
	Variable	Median	Min	Max		Variable	Median	Min	Max		Variable	Median	Min	Max
	Infections	924	0	2396		Infections	1260	489	1435		Infections	697	481	945
	K	0.456-0.456	0.100-0.367	0.900-0.900		H0	0.100-0.367	0.100-0.100	0.900-0.900		H1	0.456-0.456	0.100-0.100	0.900-0.900
	RS	0.035-0.035	0.001-0.052	0.052-0.052		RS	0.018-0.052	0.001-0.001	0.018-0.018		H2	0.367-0.367	0.633-0.633	0.189-0.189
	SR	0.035-0.035	0.001-0.052	0.001-0.001		SR	0.035-0.035	0.001-0.001	0.035-0.035		SS	0.018-0.018	0.001-0.001	0.001-0.001
	SS	0.001-0.001	0.001-0.052	0.052-0.052		SS	0.001-0.035	0.001-0.001	0.035-0.035
	Spillover species
	Variable	Median	Min	Max		Variable	Median	Min	Max		Variable	Median	Min	Max
	Infections	676	0	2316		Infections	1231	22	1423		Infections	858	298	1472
	K	0.456-0.456	0.100-0.367	0.900-0.900		H0	0.544-0.544	0.100-0.100	0.900-0.900		H1	0.900-0.900	0.189-0.189	0.189-0.189
	RS	0.001-0.001	0.001-0.052	0.018-0.018		RS	0.001-0.001	0.001-0.001	0.052-0.052		H2	0.900-0.900	0.278-0.278	0.900-0.900
	SR	0.035-0.035	0.001-0.052	0.035-0.035		SR	0.035-0.035	0.001-0.001	0.018-0.018		SS	0.018-0.018	0.001-0.001	0.052-0.052
	SS	0.052-0.052	0.001-0.052	0.018-0.018		SS	0.052-0.052	0.001-0.001	0.018-0.018
	Timestep of maximum weekly infections
	Reservoir species
	Variable	Median	Min	Max		Variable	Median	Min	Max		Variable	Median	Min	Max
	Timestep	774	523	1041		Timestep	781	670	995		Timestep	943	889	996
	Infections	4635-7421	1-1	937-1737		Infections	2932-3132	5299-5299	1595-1614		Infections	1789-2071	2131-2135	1594-1621
	K	0.633-0.900	0.100-0.100	0.367-0.544		H0	0.367-0.900	0.900-0.900	0.100-0.100		H1	0.367-0.633	0.900-0.900	0.100-0.100
	RS	0.001-0.035	0.001-0.001	0.001-0.018		RS	0.001-0.052	0.052-0.052	0.001-0.001		H2	0.100-0.900	0.100-0.278	0.278-0.900
	SR	0.018-0.052	0.001-0.001	0.001-0.052		SR	0.018-0.035	0.052-0.052	0.001-0.001		SS	0.001-0.052	0.035-0.035	0.001-0.052
	SS	0.001-0,052	0.052-0.052	0.001-0.052		SS	0.001-0.052	0.052-0.052	0.001-0.018
	Spillover species
	Variable	Median	Min	Max		Variable	Median	Min	Max		Variable	Median	Min	Max
	Timestep	774	520	1041		Timestep	781	670	999		Timestep	939	778	997
	Infections	3252-7131	0-0	945-1736		Infections	2079-3353	5530-5530	337-337		Infections	1203-2580	3433-3471	958-1013
	K	0.456-0.900	0.100-0.189	0.367-0.544		H0	0.189-0.811	0.900-0.900	0.100-0.100		H1	0.100-0.811	0.367-0.900	0.100-0.100
	RS	0.001-0.052	0.001-0.018	0.018-0.052		RS	0.001-0.052	0.052-0.052	0.001-0.001		H2	0.189-0.633	0.900-0.900	0.189-0.811
	SR	0.001-0.035	0.001-0.052	0.001-0.018		SR	0.001-0.052	0.052-0.052	0.001-0.001		SS	0.001-0.035	0.052-0.052	0.001-0.001
	SS	0.035-0.052	0.001-0.052	0.001-0.052		SS	0.001-0.052	0.052-0.052	0.018-0.018
	Acronyms:	SS (spillover-spillover); RS (reservoir-spillover): spillover phenomenon; SR (spillover-reservoir): spillback phenomenon.
		K (carrying capacity), H0 (homogeneous landscape), H1 (heterogeneous landscape: reservoir), H2 (heterogeneous landscape: spillback).
